# Supplementary material for: In vivo single-molecule analysis reveals COOLAIR RNA structural diversity
Source: Nature. 2022 Aug 17;609(7926):394–9. doi: 10.1038/s41586-022-05135-9 (PMC9452300; doi:10.1038/s41586-022-05135-9)
Supplement: Supplementary file 3 — Primers, adaptor and reference sequences. [file 41586_2022_5135_MOESM3_ESM.xlsx]

## Sheet: Oligo for libraries constructio
Name	Sequence (5'->3')	Annotations	Genotype	Condition	Note
classII_F	GCGGTACACGTGGCAATCTTG	Universal primers for Class II COOLAIR amplification	ColFRI/mutation line	NV or 2W Cold	For Class II
classII_TrueSeq_R1	CAAGCAGAAGACGGCATACGAGATTGGTCAAGCCACGTCCCTGTTGC	Primer for amplification of COOLAIR II for NAI treated samples	ColFRI	NV	For Class II
classII_TrueSeq_R2	CAAGCAGAAGACGGCATACGAGATGATCTGAGCCACGTCCCTGTTGC	Primer for amplification of COOLAIR II for NAI treated samples	ColFRI	NV	For Class II
classII_TrueSeq_R3	CAAGCAGAAGACGGCATACGAGATTCCGAAACAGCCACGTCCCTGTTGC	Primer for amplification of COOLAIR II for DMSO treated samples	ColFRI	NV	For Class II
classII_TrueSeq_R4	CAAGCAGAAGACGGCATACGAGATATATCAGTAGCCACGTCCCTGTTGC	Primer for amplification of COOLAIR II for NAI treated samples	ColFRI	2W Cold	For Class II
classII_TrueSeq_R5	CAAGCAGAAGACGGCATACGAGATCGTGATAGCCACGTCCCTGTTGC	Primer for amplification of COOLAIR II for NAI treated samples	ColFRI	2W Cold	For Class II
classII_TrueSeq_R6	CAAGCAGAAGACGGCATACGAGATACATCGAGCCACGTCCCTGTTGC	Primer for amplification of COOLAIR II for DMSO treated samples	ColFRI	2W Cold	For Class II
classII_TrueSeq_R7	CAAGCAGAAGACGGCATACGAGATGCCTAAagccacgtccctgttgc	Primer for amplification of COOLAIR II for DMSO treated samples	Var2-6	NV	For Class II
classII_TrueSeq_R8	CAAGCAGAAGACGGCATACGAGATCACTGTagccacgtccctgttgc	Primer for amplification of COOLAIR II for NAI treated samples	Var2-6	NV	For Class II
classII_TrueSeq_R9	CAAGCAGAAGACGGCATACGAGATATTGGCagccacgtccctgttgc	Primer for amplification of COOLAIR II for NAI treated samples	Var2-6	NV	For Class II
classI_F	CGCGCAGAGAGAGAGAGAG	Univeral primer for amplification of Class I COOLAIR	ColFRI	NV or 2W Cold	For Class I
classI_TrueSeq_R1	CAAGCAGAAGACGGCATACGAGATTGGTCAGTGACTGGAGTTCAGACGTGTGCTCTTCCGATC	Primer for amplification of COOLAIR I in NAI treated samples	ColFRI	NV	For Class I
classI_TrueSeq_R2	CAAGCAGAAGACGGCATACGAGATGATCTGGTGACTGGAGTTCAGACGTGTGCTCTTCCGATC	Primer for amplification of COOLAIR I in DMSO treated samples	ColFRI	NV	For Class I
classI_TrueSeq_R9	CAAGCAGAAGACGGCATACGAGATATTGGCGTGACTGGAGTTCAGACGTGTGCTCTTCCGATC	Primer for amplification of COOLAIR I in NAI treated samples	ColFRI	2W Cold	For Class I
classI_TrueSeq_R10	CAAGCAGAAGACGGCATACGAGATTCAAGTGTGACTGGAGTTCAGACGTGTGCTCTTCCGATC	Primer for amplification of COOLAIR I in DMSO treated samples	ColFRI	2W Cold	For Class I
18S_F	TACCTGGTTGATCCTGCCAGT	Univerasl primer for amplification of 18S rRNA	ColFRI	NV or 2W Cold	For 18S rRNA
18S_TrueSeq_R3	CAAGCAGAAGACGGCATACGAGATTCCGAAACGTGACTGGAGTTCAGACGTGTGCTCTTCCGATC	Primer for amplification of 18S rRNA in NAI treated samples	ColFRI	NV	For 18S rRNA
18S_TrueSeq_R4	CAAGCAGAAGACGGCATACGAGATTGGTCAGTGACTGGAGTTCAGACGTGTGCTCTTCCGATC	Primer for amplification of 18S rRNA in DMSO treated samples	ColFRI	NV	For 18S rRNA
18S_TrueSeq_R9	CAAGCAGAAGACGGCATACGAGATATTGGCGTGACTGGAGTTCAGACGTGTGCTCTTCCGATC	Primer for amplification of 18S rRNA in NAI treated samples	ColFRI	2W Cold	For 18S rRNA
18S_TrueSeq_R10	CAAGCAGAAGACGGCATACGAGATTCAAGTGTGACTGGAGTTCAGACGTGTGCTCTTCCGATC	Primer for amplification of 18S rRNA in DMSO treated samples	ColFRI	2W Cold	For 18S rRNA
RNA-DNA hybrid adaptors (RNA)	rArGrArUrCrGrGrArArGrArGrCrArCrArCrGrUrCrUrGrArArCrUrCrCrArGrUrCrArC/3SpC3/	Univeral adaptor for TGIRT reverse transcription	ColFRI	NV or 2W Cold	For Class I and 18S rRNA
RNA-DNA hybrid adaptors (DNA)	GTGACTGGAGTTCAGACGTGTGCTCTTCCGATCTN(N=equimolarA,T,G,C)	Univeral adaptor for TGIRT reverse transcription	ColFRI	NV or 2W Cold	For Class I and 18S rRNA
classII_TrueSeq_R8	CAAGCAGAAGACGGCATACGAGATCACTGTagccacgtccctgttgc	Primer for amplification of COOLAIR II for DMSO treated samples	mutation line	NV	For Class II
classII_TrueSeq_R9	CAAGCAGAAGACGGCATACGAGATATTGGCagccacgtccctgttgc	Primer for amplification of COOLAIR II for DMSO treated samples	mutation line	NV	For Class II
classII_TrueSeq_R10	CAAGCAGAAGACGGCATACGAGATTCAAGTagccacgtccctgttgc	Primer for amplification of COOLAIR II for NAI treated samples	mutation line	NV	For Class II
classII_TrueSeq_R11	CAAGCAGAAGACGGCATACGAGATCTGATCagccacgtccctgttgc	Primer for amplification of COOLAIR II for NAI treated samples	mutation line	NV	For Class II
RRE61_for	TTCTAATACGACTCACTATAGacagcagaaca	T7 primer for in vitro RNA synthesis	in vitro synthesis		For in vitro RNA probing
T7_3module_rev	TGTTGGAGTCTACTCGACTCCGG	The 3' end modules added for in vitro transcription	in vitro synthesis		For in vitro RNA probing
TenA_for	TCCTAATACGACTCACTATAGCAGAACAATTCA	T7 primer for in vitro RNA synthesis	in vitro synthesis		For in vitro RNA probing

## Sheet: Oligos for triplex assay
Sample	Oligonucleotide type	Sequence 5’->3’	Note
FLC dsDNA around TSS	ssDNA-Watson	AAAGCGAGAAAAGGAAAAAAAAAAA	predicted DNA triplex forming oligonucleotide around FLC TSS
FLC dsDNA around TSS	ssDNA-Crick	TTTTTTTTTTTCCTTTTCTCGCTTT-[Cy5]	predicted DNA triplex forming oligonucleotide around FLC TSS
FLC dsDNA around TSS	Y-RNA	[FAM]-UUUCGCUCUUUUCCUUUUUUUUUUU	pyrimidine-rich RNA corresponding to COOLAIR RNA with the same sequence content
FLC dsDNA around TSS	R-RNA	[FAM]-AAAAAAAAAAAGGAAAAGAGCGAAA	purine-rich RNA corresponding to FLC RNA with the same sequence content
Positive control	ssDNA-Watson	TCTTTTTTTTTTTTTTTCTTTTTTCCTCC	En3-PAPAS as positive control
Positive control	ssDNA-Crick	GGAGGAAAAAAGAAAAAAAAAAAAAAAGA-[Cy5]	En3-PAPAS as positive control
Positive control	ssRNA-PAPAS (Y-RNA)	[FAM]-CCUCCUUUUUUCUUUUUUUUUUUUUUUCU	En3-PAPAS as positive control
Negative control	ssDNA-Watson	GGTACACGTGGCAATCTTGTCTTCA	oligonucleotide sequence upstream of FLC TSS as negative control
Negative control	ssDNA-Crick	TGAAGACAAGATTGCCACGTGTACC-[Cy5]	oligonucleotide sequence upstream of FLC TSS as negative control
Negative control	ssRNA-COOLAIR (Y-RNA)	[FAM]-CCAUGUGCACCGUUAGAACAGAAGU	oligonucleotide sequence upstream of FLC TSS as negative control

## Sheet: COOLAIR & 18S rRNA Sequences
>Class I.i
CGCGCAGAGAGAGAGAGAGAGCCACGUCCCUGUUGCAAAAUAAGCCGUAGGCUUCUUCACUGUGAAGCAAACACAAGUUUUUGACAGAAGUGAAGAACACAUACACUCAAGAUCUCGAUGCAAUUCUCACACGAAUAAGGUGGCUAAUUAAGUAGUGGGAGAGUCACCGGAAGAUUGUCGGAGAUUUGUCCAGCAGGUGACAUCUCCAUCUCAGCUUCUGCUCCCACAUGAUGAUUAUUCUCCAUCUGUACGAUAAUCAUAGGUCAAAAUCACUAUUCACUUUCUCUUUUUGUCUUCUAUCCAAGGAAUAUCUUUUUCACACCACCAAAUAACAACCAUUAAAAAACACUACAGAAGGUUAUGUUUCUCAUAAUUUGUGUGUUCUUUAUGUUUAAGCUU…
>Class I.ii
CGCGCAGAGAGAGAGAGAGAGCCACGUCCCUGUUGCAAAAUAAGCCGUAGGCUUCUUCACUGUGAAGCAAACACAAGUUUUUGACAGAAGUGAAGAACACAUACACUCAAGAUCUCGAUGCAAUUCUCACACGAAUAAGGUACAAAGUUCAUCAACCUUUUGUCUUAAAACAGAUAGUAUUGACUUAGUUCCGUCUACUUAAGUAUCACACACAAAGUCUCUUGGCCAAAGAGAGAGUAUUAAGAUAUACAAACGCUCGCCCUUAUCAGCGGAAUAAUUACAUAUCUUAUUUUUUUUUUCUUCAUAAUUAUAUAUGUUUUGGAUUUUGAUUUCAACCGCCGAUUUAAGGUGGCUAAUUAAGUAGUGGGAGAGUCACCGGAAGAUUGUCGGAGAUUUGUC…
>Class II.i
CGCGCAGAGAGAGAGAGAGAGCCACGUCCCUGUUGCAAAAUAAGCCGUAGGCUUCUUCACUGUGAAGCAAACACAAGUUUUUGACAGAAGUGAAGAACACAUACACUCAAGAUCUCGAUGCAAUUCUCACACGAAUAAGAAAAGUAAAAGAGCACAAAACAGAAGAUAAAAGGGGGAACAAAUGAAAACCCAGGUAAGGAAAAGGCGUACUUAUCGCCGGAGGAGAAGCUGUAGAGCUUGCCGGAGGCGGAGACGACGAGAAGAGCGACGGAUGCGUCACAGAGAACAGAAAGCUGACGAGCUUUCUCGAUGAGACCGUUGCGACGUUUGGAGAAGGUGACUUGUCGGCUACUUUUGUUCUCAAUUCGCUUGAUUUCUAGUUUUUUUCUUCCCAUGGCU…
>Class II.ii
CGCGCAGAGAGAGAGAGAGAGCCACGUCCCUGUUGCAAAAUAAGCCGUAGGCUUCUUCACUGUGAAGCAAACACAAGUUUUUGACAGAAGUGAAGAACACAUACACUCAAGAUCUCGAUGCAAUUCUCACACGAAUAAGGUGGCUAAUUAAGUAGUGGGAGAGUCACCGGAAGAUUGUCGGAGAUUUGUCCAGCAGGUGACAUCUCCAUCUCAGCUUCUGCUCCCACAUGAUGAUUAUUCUCCAUCUGUACGAUAAUCAUAGAAAAGUAAAAGAGCACAAAACAGAAGAUAAAAGGGGGAACAAAUGAAAACCCAGGUAAGGAAAAGGCGUACUUAUCGCCGGAGGAGAAGCUGUAGAGCUUGCCGGAGGCGGAGACGACGAGAAGAGCGACGGAUGCG…
>Class II.iv
CGCGCAGAGAGAGAGAGAGAGCCACGUCCCUGUUGCAAAAUAAGCCGUAGGCUUCUUCACUGUGAAGCAAACACAAGUUUUUGACAGAAGUGAAGAACACAUACACUCAAGAUCUCGAUGCAAUUCUCACACGAAUAAGAAAAAAACACAAACAAACACAGAACCGAGAAACAACAAGAGAUCCGCCGGAAAAAAACCAAACGGUAAGGAAAAGGCGUACUUAUCGCCGGAGGAGAAGCUGUAGAGCUUGCCGGAGGCGGAGACGACGAGAAGAGCGACGGAUGCGUCACAGAGAACAGAAAGCUGACGAGCUUUCUCGAUGAGACCGUUGCGACGUUUGGAGAAGGUGACUUGUCGGCUACUUUUGUUCUCAAUUCGCUUGAUUUCUAGUUUUUUUCU…
>Class II.i in mut
CGCGCAGAGAGAGAGAGAGAGCCACGUCCCUGUUGCAAAAUAAGCCGUAGGCUUCUUCACUGUGAAGCAAACACAAGUUUUUGACAGAAGUGAAGAACACAUACACUCAAGAUCUCGAUGCAAUUCUCACACGAAUAAGAAAAGUAAAAGAGCACAAAACAGAAGAUAAAAGGGGGAACAAAUGAAAACCCAGGUAAGGAAAAGGCGUACUUAUCGCCGGAGGAGAAGCUGUAGAGCUUGCCGGAGGCGGAGACGACGAGAAGAGCGACGGAUGCGUCACAGAGAACAGAAAGCUGACGAGCUUUCUCGAUGAGACCGUUGCGACGUUUGGAGAAGGUGACUUGUCGGCUACUUUUGUUCUCAAUUCGCUUGAUUUCUAGUUUUUUUCUUCCCAUGGCU…
>Class II.i in mut_r
CGCGCAGAGAGAGAGAGAGAGCCACGUCCCUGUUGCAAAAUAAGCCGUAGGCUUCUUCACUGUGAAGCAAACACAAGUUUUUGACAGAAGUGAAGAACACAUACACUCAAGAUCUCGAUGCAAUUCUCACACGAAUAAGAAAAGUAAAAGAGCACAAAACAGAAGAUAAAAGGGGGAACAAAUGAAAACCCAGGUAAGGAAAAGGCGUACUUAUCGCCGGAGGAGAAGCUGUAGAGCUUGCCGGAGGCGGAGACGACGAGAAGAGCGACGGAUGCGUCACAGAGAACAGAAAGCUGACGAGCUUUCUCGAUGAGACCGUUGCGACGUUUGGAGAAGGUGACUUGUCGGCUACUUUUGUUCUCAAUUCGCUUGAUUUCUAGUUUUUUUCUUCCCAUGGCU…
>18S rRNA
UACCUGGUUGAUCCUGCCAGUAGUCAUAUGCUUGUCUCAAAGAUUAAGCCAUGCAUGUGUAAGUAUGAACGAAUUCAGACUGUGAAACUGCGAAUGGCUCAUUAAAUCAGUUAUAGUUUGUUUGAUGGUAACUACUACUCGGAUAACCGUAGUAAUUCUAGAGCUAAUACGUGCAACAAACCCCGACUUAUGGAAGGGACGCAUUUAUUAGAUAAAAGGUCGACGCGGGCUCUGCCCGUUGCUCUGAUGAUUCAUGAUAACUCGACGGAUCGCAUGGCCUCUGUGCUGGCGACGCAUCAUUCAAAUUUCUGCCCUAUCAACUUUCGAUGGUAGGAUAGUGGCCUACCAUGGUGGUAACGGGUGACGGAGAAUUAGGGUUCGAUUCCGGAGAGGGAGCCU…

## Sheet: Primers for qPCR assay
Primers for reverse transcription
COOLAIR Class I-R	TGGTTGTTATTTGGTGGTGTG
COOLAIR Class II-R	GCCCGACGAAGAAAAAGTAG
Unspliced FLC-R	CTTTGTAATCAAAGGTGGAGAGC
Spliced FLC-R	TTTGTCCAGCAGGTGACATC
UBC-R	TTGTGCCATTGAATTGAACCC
PP2A-R	CCAAGCATGGCCGTATCATGT
Primers for qRT-PCR
COOLAIR Class I.i-F	AAAGAGAAAGTGAATAGTGATTTTGACC
COOLAIR Class I.i-R	CACGAATAAGGTGGCTAATTAAGT
COOLAIR Class II.i-F	CCTTTTCCTTACCTGGGTTTTCATTTG
COOLAIR Class II.i-R	CTCACACGAATAAGAAAAGTAAAAGAGC
COOLAIR Class II.ii-F	CCTTTTCCTTACCTGGGTTTTCATTTG
COOLAIR Class II.ii-R	TCTCCATCTGTACGATAATCATAGAAAAGT
Unspliced FLC-F	CGCAATTTTCATAGCCCTTG
Unspliced FLC-R	CTTTGTAATCAAAGGTGGAGAGC
Spliced FLC-F	AGCCAAGAAGACCGAACTCA
Spliced FLC-R	TTTGTCCAGCAGGTGACATC
WT-FLC-F	AGAAATAAAGCGAGAAAAGGAAA
mut-FLC-F	AGAAATAAAGCGAGATTAGGTAT
WT-mut-FLC-R	TCCTCAGGTTTGGGTTCAAG
UBC-F	CTGCGACTCAGGGAATCTTCTAA
UBC-R	TTGTGCCATTGAATTGAACCC
PP2A-F	ACTGCATCTAAAGACAGAGTTCC
PP2A-R	CCAAGCATGGCCGTATCATGT

## Sheet: Primers for transgenic plants
Primers used for generating mutant transgenic lines
Name	Sequence	Purpose
SDM-1F	CGAATGTGACCGACATAGG	Upstream (as) MluI RE site
SDM-1R	GGAGCAGAAGCTGAGATGG	Downstream (as) BspMI RE site
SDM-2F	TAGGTCCACAGCAAAGATAGG	Upstream (as) BsgI RE site
SDM-2R	AAGTAGCAAAGACGCTCGTC	Downstream (as) PmlI RE site
SDM-COOL-5 F	TTTTaTaCCTaTTCTCGC	Site-directed mutagenesis for mut line
SDM-COOL-5 R	GAAtAGGtAtAAAAAAAATAGAAAGAG
SDM-COOL-5b-F	GAGATACTAAGCGTTTTCTCTTTC
SDM-COOL-5b-R	ttAGGtAtAAAAAAAATAGAAAGAGAAAACGCTTAGTATCTCCG
SDM-COOL-5c-F	aTaCCTaaTCTCGCTTTATTTCTTTCTATTTTTTGTGCCTATCTAC
SDM-COOL-5c-R	CGACGAAGAAAAAGTAGATAGGCAC
SDM-COOL-2 F	AAAGGGGGAA^AAGGAAAAGGCG	Site-directed mutagenesis for mut-r line
SDM-COOL-2 R	GCCTTTTCCTT^TTCCCCCTTTTATC
SDM-COOL-2b F	CTGGGTTTTCATTTGvTTCTCGCTTTATTTC
SDM-COOL-2b R	GAAAACCCAGGTvAAGGAAAAAAAAAAATAGAAAGAG
SDM-COOL-2c F	CTGGGTTTTCgTTTGvTTCTCGCTTTATTTC
SDM-COOL-2d F	TTACCTGGGTTTTCgTTTGvTTCTCGCTTTATTTC
SDM-COOL-2e R	AcGAAAACCCAGGTvAAGGAAAAAAAAAAATAGAAAGAG

## Sheet: Primers for genotyping
Primers for genotyping
WT-GT-F	AGAAATAAAGCGAGAAAAGGAAA
mut-GT-F	AGAAATAAAGCGAGATTAGGTAT
WT-mut-GT-R	CGTACTTATCGCCGGAGGAGA
TEX-GT-F	CGTGTGAGAATTGCATCGAG
TEX-GT-R	AAAAACGCGCAGAGAGAGAG
FRI-GT-F	CTGCTGTTGCTTGGAGGAAAAG
FRI-GT-R	ACCTGAGACCATAGGGACAAGAA

## Sheet: Primers and Probes for ChIRP
Primers for CHIRP DNA enrichment
FLC_-1599_F	TGGAGGGAACAACCTAATGC
FLC_-1530_R	TCATTGGACCAAACCAAACC
FLC_-392_F	ACTATGTAGGCACGACTTTGGTAAC
FLC_-272_R	TGCAGAAAGAACCTCCACTCTAC
FLC_-238_F	CGTATCGTAGGGGAGGAAAGATAG
FLC_-175_R	TGACGAGCGTCTTTGCTACTTT
FLC_-149_F	GTACACGTGGCAATCTTGTCTTC
FLC_-49_R	CTACTTTTTCTTCGTCGGGC
FLC_-49_F	GCCCGACGAAGAAAAAGTAG
FLC_53_R	TCCTCAGGTTTGGGTTCAAG
FLC_157_F	CGACAAGTCACCTTCTCCAAA
FLC_314_R	AGGGGGAACAAATGAAAACC
FLC_416_F	GGCGGATCTCTTGTTGTTTC
FLC_502_R	CTTCTTCACGACATTGTTCTTCC
FLC_652_F	CGTGCTCGATGTTGTTGAGT
FLC_809_R	TCCCGTAAGTGCATTGCATA
FLC_1144_F	CCTTTTGCTGTACATAAACTGGTC
FLC_1257_R	CCAAACTTCTTGATCCTTTTTACC
Biotin-labelled oligos targeting distal COOLAIR in CHIRP
P1	CAAAAGTAGCCGACAAGTCA
P2	CAACGGTCTCATCGAGAAAG
P3	CGTCAGCTTTCTGTTCTCTG
P4	CCGTCGCTCTTCTCGTCGTC
P5	GCCTCCGGCAAGCTCTACAG
P6	TCTCCTCCGGCGATAAGTAC
P7	CGCTTAGTATCTCCGGCGAC
P8	GCGATAAGTACGCCTTTTCC
P9	TTCTCGTCGTCTCCGCCTCC
P10	AAAAATAGAAAGAGAAAACG
P11	ACTAGAAATCAAGCGAATTG
P12	CGGAGAGAAGCCATGGGAAG
P13	TCAAATTAGGGCACAAAGCC
P14	CCGGCGACTTGAACCCAAAC
P15	GAACCCAAACCTGAGGATCA
P16	GGGCACAAAGCCCTCTCGGA
P17	TGGGAAGAAAAAAACTAGAA
P18	CGAATTGAGAACAAAAGTAG
P19	CACCTTCTCCAAACGTCGCA
P20	GTTCTCTGTGACGCATCCGT
