# Supplementary material for: In vivo single-molecule analysis reveals COOLAIR RNA structural diversity
Source: Nature. 2022 Aug 17;609(7926):394–9. doi: 10.1038/s41586-022-05135-9 (PMC9452300; doi:10.1038/s41586-022-05135-9)
Supplement: Supplementary file 5 — Source Data Fig. 4 [file 41586_2022_5135_MOESM5_ESM.xlsx]

## Sheet: Fig.4e ChIRP RNA enrichment
	WT			WT RNase+			mut			mut RNase+
Class II	21.259	4.87927	8.51496	0.005166	0.00321	0.005948	23.4796	2.48802	8.45614	0.034754	0.002659	0.018011
Class I.i	0.047917	0.068393	0.014663	0.00652412	2.5781e-05	3.73983e-05	0.076769	0.003537	0.015898	0.010143	0.000886	2.2e-05
UBC	0.026892	0.012118	0.010947	0.000562	0.000703	0.000381	0.021493	0.006762	0.005812	0.000437	0.000276	0.000324

## Sheet: Fig.4f ChIRP DNA enrichment
Distance from FLC TSS	WT				V201
-1554	2.31338	0.252321	2.00694	0.084494	1.6644	1.36604	2.05623	0.407536
-320	2.81214	0.568408	1.73307	0.357661	6.04189	2.1386	2.08975	1.57826
-195	2.19365	1.433955*	1.7411		3.58838	1.825553*	7.21834
-89	2.046748*	0.228986	1.96564	0.25	1.63959	2.64207	1.86607	0.609909*
12	1.94306	2.64512*	0.859558	0.948246	1.268684*	1.4012	4.85678	2.59368
246	4.42804	5.43897	1.78592	0.785491	2.81539	1.46917	2.55797	0.265172
472	3.74942	1.45734	1.36446	0.500578	2.10672	2.17598	1.20581	0.714497
740	2.91804	2.28945	2.8912	0.291183*	1.32103	1.61515	2.12138	1.09556
1208	3.11666	0.807574	2.23974	0.20166	2.24752	1.23114	2.60268	0.926588

## Sheet: Fig. 4g Unspliced FLC
WT #1	WT #2	mut #1	mut #2	WT-TEX #1	WT-TEX #2	mut-TEX #1	mut-TEX #2
0.82932	1.09809	0.468136	0.476319	0.90125	1.20999	1.36604	1.69349
1.40932	1.03527	0.464902	0.72951	0.852635	1.56917	0.609205	0.90125
1.12506	1.12506	0.153893	0.110338	1.56771	0.820742	0.744839	0.744839

## Sheet: Fig.4i Rosette leaf number
WT	mut	WT TEX	mut TEX
19	72	25	75
16	99	59	65
15	73	77	64
12	82	53	78
16	74	36	66
13	79	64	67
120	12	120	91
120	16	120	103
120	14	120	101
120	17	120	108
120	13	120	82
120	15	120	94
87	20	70	24
83	15	111	23
96	16	101	24
77	15	120	26
62	15	71	24
56	15	73	20
101	43	100	81
104	34		77
63	50	101	75
76	53	130	82
96	74	127	79
72	73	100	73
86	20	84	92
76	17	94	85
61	18	105	78
81	17	102	101
62	17	77	86
62	21	93	104
120	18	120	98
120	19	120	75
120	18	120	81
120	19	120	64
120	18	120	89
120		120	73
