# Supplementary material for: In vivo single-molecule analysis reveals COOLAIR RNA structural diversity
Source: Nature. 2022 Aug 17;609(7926):394–9. doi: 10.1038/s41586-022-05135-9 (PMC9452300; doi:10.1038/s41586-022-05135-9)
Supplement: Supplementary file 6 — Source Data Extended Data Fig. 7 [file 41586_2022_5135_MOESM6_ESM.xlsx]

## Sheet: Extended Data Fig.7b Unspl FLC
WT #1	WT #2	mut-r #1	mut-r #2	WT-TEX #1	WT-TEX #2	mut-r-TEX #1	mut-r-TEX #2
0.301452	0.296959	0.366021	0.458502	0.47687	0.556068	0.427798	0.284533
0.226356	0.378492	0.312083	0.291183	0.382889	0.373281	0.286512	0.617709
0.245989	0.484085	0.285191	0.435275	0.575678	0.553504	0.367717	0.264255

## Sheet: Extended Data Fig.7b Spl FLC
WT #1	WT #2	mut-r #1	mut-r #2	WT-TEX #1	WT-TEX #2	mut-r-TEX #1	mut-r-TEX #2
9.00047	12.3234	14.3204	13.5479	16.0185	15.2246	18.3792	8.57419
6.40856	7.3615	4.22807	9.74728	7.4127	4.54727	5.03968	10.4832
6.23332	13.4855	8.88682	9.91766	15.3837	14.2544	9.64646	7.86257

## Sheet: Extended Data Fig.7c leaf numbe
WT	mut-r	WT-TEX	mut-r-TEX
19	120	25	120
16	120	59	120
15	93	77	81
12	120	53	120
16	120	36	120
13	120	64	120
120	132	120	68
120	137	120	19
120	128	120	12
120	123	120	19
120	120	120	17
120	108	120	21
87	120	70	98
83	120	111	106
96	120	101	22
77	120	120	112
62	120	71	117
56	120	73	109
101	120	100	120
104	101	101	93
63	116	130	83
76	115	127	120
96	121	100	120
72	118	84	120
86	59	94	120
76	54	105	120
61	57	102	120
81	77	77	120
62	56	93	120
62	87	120	120
120	61	120	120
120	86	120	88
120	82	120	91
120	84	120	120
120	81	120	120
120	60		120
