# Supplementary material for: In vivo single-molecule analysis reveals COOLAIR RNA structural diversity
Source: Nature. 2022 Aug 17;609(7926):394–9. doi: 10.1038/s41586-022-05135-9 (PMC9452300; doi:10.1038/s41586-022-05135-9)
Supplement: Supplementary file 7 — Source Data Extended Data Fig. 8 [file 41586_2022_5135_MOESM7_ESM.xlsx]

## Sheet: Extended Data Fig.8b Class I.i
WT #1	WT #2	mut #1	mut #2	WT-TEX #1	WT-TEX #2	mut-TEX #1	mut-TEX #2
0.17374	0.099442	0.080214	0.096723	0.002595	0.003118	0.003308	0.006045
0.07966	0.181747	0.112267	0.251739	0.005779	0.003448	0.005759	0.003424
0.10118	0.111105	0.137262	0.071545	0.002613	0.002093	0.002086	0.002259

## Sheet: Extended Data Fig.8c Class II.i
WT #1	WT #2	mut #1	mut #2	WT-TEX #1	WT-TEX #2	mut-TEX #1	mut-TEX #2
0.01418	0.0116785	0.014885	0.0114779	0.000622344	0.000135916	0.000431007	0.000169081
0.0110869	0.0121323	0.0143779	0.0170983	0.000747831	0.000993633	0.000239946	0.000410594
0.0106353	0.0108587	0.0106353	0.00773169	0.000590817	3.00334e-06	0.000255392	0.000177487

## Sheet: Extended Data Fig.8d Class IIii
WT #1	WT #2	mut #1	mut #2	WT-TEX #1	WT-TEX #2	mut-TEX #1	mut-TEX #2
0.00082119	0.00176637	0.00110633	0.00118163	1.4286e-05	3.5347e-06	7.7359e-06	3.2301e-06
0.00090487	0.001144	0.00104665	0.00103583	2.7695e-05	6.9386e-05	5.369e-05	7.5505e-06
0.00172403	0.00157002	0.00094986	0.00142482	0.0001175	1.4739e-05	9.2512e-05	4.1978e-05

## Sheet: Extended Data Fig.8e Class II.i
WT	mut
0.02121	0.0713267
0.0354244	0.075918
0.0415469	0.0743556

## Sheet: Extended Data Fig.8f Spliced FL
WT	mut	WT TEX	mut TEX
9.63532	1.65672	12.9074	8.6538
14.6551	3.03844	29.7194	16.3929
10.2201	4.04648	18.8959	16.8343

## Sheet: Extended Data Fig.8g WT FLC
WT	mut #1	mut #2	F1 #1	F1 #2
0.0778406	2.63836e-05	1.97197e-05	0.026278013*	0.0563282
0.0906636	3.32857e-06	1.09909e-05	0.031832994*	0.060651
0.116091	6.31876e-05	3.92039e-07	0.0441431
0.116629	3.74e-05	2.23e-05	0.051119
0.104869	6.39e-06	1.29e-05	0.03198
0.14492	6.69e-05	6.14e-07	0.060791

## Sheet: Extended Data Fig.8g mut FLC
WT	mut #1	mut #2	F1 #1	F1 #2
Undetectable	0.143091	0.178418	0.0465524	0.0987552
	0.0163262	0.181327	0.085773	0.106333
	0.224274	0.206971	0.0441431
	0.202829	0.201428	0.090559
	0.031322	0.212176	0.08617
	0.317538	0.32421	0.060791

## Sheet: Extended Data Fig.8h  FLC fri
WT FRI #2	mut FRI #2	WT fri	mut fri #1	mut fri #2	mut fri #3
0.260015	0.133354	0.00149049	0.00155378	0.00216963	0.00275576
0.278355	0.122711	0.00118848	0.00205972	0.00302608	0.00206926
0.177595	0.122145	0.00144638	0.00209331	0.00208848	0.00294674
